# Supplementary material for: Procoagulant Extracellular Vesicles Alter Trophoblast Differentiation in Mice by a Thrombo-Inflammatory Mechanism
Source: Int J Mol Sci. 2021 Sep 13;22(18):9873. doi: 10.3390/ijms22189873 (PMC8466022; doi:10.3390/ijms22189873)
Supplement: Supplementary file 1 [file ijms-22-09873-s001.zip]

Archive with 1 entries (1 files):
- ijms-1364605-supplementary.pdf
